# Supplementary material for: The Effect of Targeted Hyperoxemia on Brain Immunohistochemistry after Long-Term, Resuscitated Porcine Acute Subdural Hematoma and Hemorrhagic Shock
Source: Int J Mol Sci. 2024 Jun 14;25(12):6574. doi: 10.3390/ijms25126574 (PMC11204264; doi:10.3390/ijms25126574)
Supplement: Supplementary file 1 [file ijms-25-06574-s001.zip]

Archive with 1 entries (1 files):
- ijms-2979300-supplementary.pdf
